# Supplementary material for: Insights into the Transcriptional Reprogramming in Tomato Response to PSTVd Variants Using Network Approaches
Source: Int J Mol Sci. 2022 May 26;23(11):5983. doi: 10.3390/ijms23115983 (PMC9181013; doi:10.3390/ijms23115983)
Supplement: Supplementary file 1 [file ijms-23-05983-s001.zip]

Archive with 1 entries (1 files):
- ijms-1728572-supplementary.pdf
